# Supplementary material for: Single nucleotide variants in microRNA biosynthesis genes in Mexican individuals
Source: Front Genet. 2023 Mar 2;14:1022912. doi: 10.3389/fgene.2023.1022912 (PMC10037310; doi:10.3389/fgene.2023.1022912)
Supplement: Supplementary file 1 [file Table3.xlsx]

## Sheet: Hoja1
Supplementary table S3. SNVs allelic frequencies in genes of the miRNA biosynthesis machinery in continental populations.
		AGO2 rs2293939 (G>A)*	AGO2 rs4961280 (C>A)*	DGCR8 rs720012 (G>A)*	DICER1 rs3742330 (A>G)*	DICER1 rs13078 (T>A)*	DROSHA rs10719 (A>G)*	DROSHA rs6877842 (G>C)*	GEMIN3 rs197388 (A>T)*	GEMIN3 rs197414 (C>A)*	GEMIN4 rs7813 (G>A)*	GEMIN4 rs2740349 (T>C)*	GEMIN4 rs4968104 (T>A)*	TNRC6B rs9611280 (G>A)*	XPO5 rs11077 (T>G)*	XPO5 rs34324334 (C>T)*
	Global frequency	0.22 (A)	0.15 (A)	0.23 (A)	0.13 (G)	0.10 (A)	0.48 (A)	0.14 (C)	0.24 (T)	0.17 (A)	0.28 (G)	0.11 (C)	0.15 (A)	0.04 (A)	0.41 (G)	0.04 (T)
African	African (AFR)	0.05 (A)	0.03 (A)	0.00 (A)	0.01 (G)	0.07 (A)	0.67 (A)	0.19 (C)	0.55 (T)	0.43 (A)	0.09 (G)	0.01 (C)	0.05 (A)	0.0 (A)	0.64 (G)	0.0 (T)
	Esan in Nigeria (ESN)	0.04 (A)	0.0 (A)	0.0 (A)	0.02 (G)	0.07 (A)	0.63 (A)	0.25 (C)	0.49 (T)	0.40 (A)	0.09 (G)	0.02 (C)	0.04 (A)	0.0 (A)	0.75 (G)	0.0 (T)
	Gambian in Western Division, The Gambia (GWD)	0.04 (A)	0.05 (A)	0.0 (A)	0.0 (G)	0.07 (A)	0.68 (A)	0.16 (C)	0.56 (T)	0.45 (A)	0.08 (G)	0.0 (C)	0.04 (A)	0.0 (A)	0.60 (G)	0.0 (T)
	Luhya in Webuye, Kenya (LWK)	0.13 (A)	0.02 (A)	0.0 (A)	0.0 (G)	0.07 (A)	0.70 (A)	0.19 (C)	0.51 (T)	0.36 (A)	0.13 (G)	0.0 (C)	0.08 (A)	0.0 (A)	0.63 (G)	0.01 (T)
	Mende in Sierra Leone (MSL)	0.02 (A)	0.03 (A)	0.0 (A)	0.02 (G)	0.06 (A)	0.68 (A)	0.12 (C)	0.60 (T)	0.44 (A)	0.08 (G)	0.02 (C)	0.04 (A)	0.0 (A)	0.61 (G)	0.0 (T)
	Yoruba in Ibadan, Nigeria (YRI)	0.03 (A)	0.04 (A)	0.0 (A)	0.01 (G)	0.06 (A)	0.65 (A)	0.22 (C)	0.60 (T)	0.49 (A)	0.09 (G)	0.02 (C)	0.03 (A)	0.0 (A)	0.62 (G)	0.0 (T)
American	American (AMR)	0.24 (A)	0.25 (A)	0.30 (A)	0.14 (G)	0.11 (A)	0.40 (A)	0.16 (C)	0.19 (T)	0.13 (A)	0.32 (G)	0.16 (C)	0.14 (A)	0.04 (A)	0.47 (G)	0.06 (T)
	African Caribbean in Barbados (ACB)	0.07 (A)	0.03 (A)	0.03 (A)	0.03 (G)	0.08 (A)	0.65 (A)	0.16 (C)	0.53 (T)	0.39 (A)	0.19 (G)	0.05 (C)	0.09 (A)	0.02 (A)	0.65 (G)	0.02 (T)
	Colombian in Medellin, Colombia (CLM)	0.28 (A)	0.26 (A)	0.30 (A)	0.16 (G)	0.12 (A)	0.32 (A)	0.15 (C)	0.16 (T)	0.13 (A)	0.44 (G)	0.16 (C)	0.26 (A)	0.05 (A)	0.47 (G)	0.07 (T)
	Mexican Ancestry in Los Angeles, California (MXL)	0.26 (A)	0.29 (A)	0.34 (A)	0.14 (G)	0.12 (A)	0.33 (A)	0.18 (C)	0.09 (T)	0.07 (A)	0.32 (G)	0.20 (C)	0.12 (A)	0.05 (A)	0.45 (G)	0.07 (T)
	Mexican Mestizos (MEZ)	0.22 (A)	0.37 (A)	0.45 (A)	0.18 (G)	0.10 (A)	0.35 (A)	0.12 (C)	0.07 (T)	0.05 (A)	0.28 (G)	0.19 (C)	0.09 (A)	0.04 (A)	0.37 (G)	0.07 (T)
	Peruvian in Lima, Peru (PEL)	0.34 (A)	0.32 (A)	0.48 (A)	0.24 (G)	0.07 (A)	0.45 (A)	0.13 (C)	0.04 (T)	0.03 (A)	0.29 (G)	0.22 (C)	0.07 (A)	0.01 (A)	0.36 (G)	0.06 (T)
	Puerto Rican in Puerto Rico (PUR)	0.25 (A)	0.24 (A)	0.21 (A)	0.10 (G)	0.14 (A)	0.28 (A)	0.21 (C)	0.25 (T)	0.13 (A)	0.37 (G)	0.14(C)	0.23 (A)	0.08 (A)	0.49 (G)	0.07 (T)
East Asian	East Asian (EAS)	0.36 (A)	0.12 (A)	0.52 (A)	0.35 (G)	0.04 (A)	0.69 (A)	0.02 (C)	0.04 (T)	0.05 (A)	0.28 (G)	0.11 (C)	0.12 (A)	0.0 (A)	0.06(G)	0.0 (T)
	Chinese Dai in Xishuangbanna, China (CDX)	0.38 (A)	0.12 (A)	0.54 (A)	0.37 (G)	0.03 (A)	0.62 (A)	0.03 (C)	0.02 (T)	0.01 (A)	0.23 (G)	0.11 (C)	0.09 (A)	0.0 (A)	0.02 (G)	0.0 (T)
	Han Chinese in Beijing, China (CHB)	0.25 (A)	0.13 (A)	0.51 (A)	0.33 (G)	0.06 (A)	0.75 (A)	0.01 (C)	0.05 (T)	0.0 (A)	0.33 (G)	0.13 (C)	0.14 (A)	0.0 (A)	0.07 (G)	0.0 (T)
	Japanese in Tokio, Japan (JPT)	0.44 (A)	0.10 (A)	0.44 (A)	0.40 (G)	0.03 (A)	0.76 (A)	0.03 (C)	0.02 (T)	0.0 (A)	0.34 (G)	0.12 (C)	0.17 (A)	0.0 (A)	0.06 (G)	0.0 (T)
	Kinh in Ho Chi Minh City, Vietnam (KHV)	0.37 (A)	0.13 (A)	0.58 (A)	0.31 (G)	0.05 (A)	0.64 (A)	0.01 (C)	0.05 (T)	0.01 (A)	0.23 (G)	0.08 (C)	0.09 (A)	0.0 (A)	0.07 (G)	0.01 (T)
South Asian	South Asian (SAS)	0.24 (A)	0.20 (A)	0.27 (A)	0.10 (G)	0.06 (A)	0.39 (A)	0.13 (C)	0.13 (T)	0.07 (A)	0.37 (G)	0.12 (C)	0.23 (A)	0.04 (A)	0.39 (G)	0.05 (T)
	Bengali in Bangladesh (BEB)	0.23 (A)	0.24 (A)	0.30 (A)	0.10 (G)	0.05 (A)	0.37 (A)	0.15 (C)	0.09 (T)	0.05 (A)	0.35 (G)	0.10 (C)	0.23 (A)	0.04 (A)	0.34 (G)	0.03 (T)
	Punjabi in Lahore, Pakistan (PJL)	0.24 (A)	0.16 (A)	0.23 (A)	0.09 (G)	0.05 (A)	0.41 (A)	0.15 (C)	0.14 (T)	0.06 (A)	0.35 (G)	0.14 (C)	0.20 (A)	0.03 (A)	0.38 (G)	0.08 (T)
European	European (EUR)	0.27 (A)	0.17 (A)	0.12 (A)	0.08 (A)	0.18 (A)	0.24 (A)	0.17 (C)	0.19 (T)	0.12 (A)	0.41 (G)	0.16 (C)	0.24 (A)	0.09 (A)	0.43 (G)	0.08 (T)
	Utah residents with Northern and Western European ancestry (CEU)	0.31 (A)	0.14 (A)	0.14 (A)	0.07 (G)	0.15 (A)	0.20 (A)	0.16 (C)	0.25 (T)	0.16 (A)	0.48 (G)	0.17 (C)	0.31 (A)	0.10 (A)	0.47 (G)	0.11 (T)
	Finnish in Finland (FIN)	0.30 (A)	0.20 (A)	0.14 (A)	0.09 (G)	0.19 (A)	0.27 (A)	0.16 (C)	0.17 (T)	0.12 (A)	0.44 (G)	0.17 (C)	0.27 (A)	0.07 (A)	0.34 (G)	0.06 (T)
	British in England and Scotland (GBR)	0.21 (A)	0.24 (A)	0.14 (A)	0.09 (G)	0.19 (A)	0.22 (A)	0.18 (C)	0.22 (T)	0.13 (A)	0.36 (G)	0.17 (C)	0.18 (A)	0.13 (A)	0.51 (G)	0.09 (T)
	Iberian populations in Spain (IBS)	0.27 (A)	0.15 (A)	0.12 (A)	0.07 (G)	0.20 (A)	0.22(A)	0.20 (C)	0.20 (T)	0.12 (A)	0.41 (G)	0.17 (C)	0.23 (A)	0.07 (A)	0.43 (G)	0.07 (T)
	Toscani in Italy (TSI)	0.25 (A)	0.12 (A)	0.07 (A)	0.08 (G)	0.19 (A)	0.29 (A)	0.15 (C)	0.13 (T)	0.09 (A)	0.35 (G)	0.11 (C)	0.23 (A)	0.10 (A)	0.41 (G)	0.05 (T)
* Ancestral versus derivated allele according to 1000 genome project. Letter in bold denoted the ancestral allele.
Allele in the parenthesis denoted the allele with lower frequency in most of the ethnic populations.
